# Supplementary material for: GIFT: An ImageJ macro for automated fiber diameter quantification
Source: PLoS One. 2022 Oct 3;17(10):e0275528. doi: 10.1371/journal.pone.0275528 (PMC9529089; doi:10.1371/journal.pone.0275528)
Supplement: S1 Dataset — (XLSX) [file pone.0275528.s002.xlsx]

## Sheet: Figure 2
Raw data for Figure 2b
Hand measurements of gelatin fiber SEM images
10 random fibers measured per image, values in µm based on image scale
	10% Gelatin	15% Gelatin	20% Gelatin
1	0.762	0.336	1.653
2	1.362	0.246	1.338
3	0.602	1.434	1.558
4	0.682	1.089	0.932
5	0.335	1.768	1.187
6	0.5298	3.092	1.492
7	0.762	1.267	0.894
8	1.669	1.367	1.025
9	0.789	1.335	1.514
10	0.918	1.737	1.763
Results of DiameterJ for all segmentation methods as described in the manuscript
	Fiber Diameter (µm)				Standard deviation
	10% Gelatin	15% Gelatin	20% Gelatin		10% Gelatin	15% Gelatin	20% Gelatin
M1	0.4101	1.3876	1.2858	M1	0.2958	0.3485	0.36
M2	0.3986	1.3737	1.2858	M2	0.2861	0.3551	0.36
M3	0.4101	1.3715	1.1458	M3	0.2958	0.3419	0.46	*M3 segmentation method was selected for use in figure 2.
M4	0.2889	1.4339		M4	0.0959	0.4741
M5	0.314	1.3878	0.489	M5	0.1946	0.3991	0.7158
M6	0.3429	1.2587	0.7115	M6	0.2457	0.7135	0.6095
M7	0.3073	0.9948	0.3252	M7	0.1754	0.708	0.2244
M8		1.3306		M8		0.6252
S1	0.3882	1.396	1.1241	S1	0.2943	0.3623	0.4916
S2	0.3819	1.3661	1.1241	S2	0.2745	0.3631	0.4916
S3	0.3883	1.384	1.1272	S3	0.2943	0.3508	0.4886
S4	0.3445	1.4774	1.4803	S4	0.2107	0.6103	0.1403
S5	0.4284	1.3906	1.1153	S5	0.3041	0.3402	0.4711
S6	0.4143	1.3951	1.1741	S6	0.2926	0.3313	0.4493
S7	0.4218	1.3804	1.1741	S7	0.2962	0.3243	0.4493
S8	0.4019	1.4384	1.1741	S8	0.2505	0.4077	0.4493
T1	0.3219	1.3893	0.5418	T1	0.1976	0.3869	0.6835
T2	0.309	1.0242	0.3562	T2	0.1741	0.6886	0.8959
T3	0.3504	1.2617	0.7101	T3	0.2467	0.7129	0.6107
T4		1.332		T4		0.6207
T5	0.3219	1.2709	0.4576	T5	0.1976	0.5133	0.7432
T6	0.3037	0.9728	0.4262	T6	0.1712	0.7557	0.8335
T7		1.1791		T7		0.1275
T8		1.1791		T8		0.1275
Results of SIMPoly as describe in manuscript
	10% Gelatin	15% Gelatin	20% Gelatin
Fiber Diameter (µm)	0.5994	1.2814	0.9907
Standard deviation	0.2163	0.2662	0.4363
Results of GIFT run with default parameter settings as describe in manuscript
	10% Gelatin	15% Gelatin	20% Gelatin
Fiber Diameter (µm)	0.385	1.26	1.274
Standard deviation	0.388	0.073	0.302

## Sheet: Figure 3
Raw Data for Figure 3
	Results for 10% gelatin image, GIFT macro output for all combinations of parameters as outline in the manuscript. Diameter in µm.									Results for 15% gelatin image, GIFT macro output for all combinations of parameters as outline in the manuscript. Diameter in µm.									Results for 20% gelatin image, GIFT macro output for all combinations of parameters as outline in the manuscript. Diameter in µm.
	GIFT output				Input parameters					GIFT output				Input parameters					GIFT output				Input parameters
	diameter	sdev	rsqr	number obv	angle	line	threshold			diameter	sdev	rsqr	number obv	angle	line	threshold			diameter	sdev	rsqr	number obv	angle	line	threshold
	0.687	0.228	0.446	534	90	4	2			1.227	0.069	0.877	5565	90	4	2			1.531	0.022	0.763	336	90	4	2
	0.654	0.024	0.582	246	90	5	2			1.228	0.07	0.89	5187	90	5	2			1.51	0.034	0.898	187	90	5	2
	0.651	0.058	0.682	116	90	6	2			1.233	0.077	0.882	4593	90	6	2			1.51	0.036	0.828	142	90	6	2
	0.653	0.023	0.795	72	90	7	2			1.241	0.073	0.893	3730	90	7	2			1.511	0.037	0.76	131	90	7	2
	0.962	0.022	0.516	48	90	8	2			1.244	0.066	0.926	2848	90	8	2			0.933	0.002	0.668	87	90	8	2
	0.704	0.012	0.645	18	90	9	2			1.247	0.063	0.938	2505	90	9	2			0.933	0.002	0.668	87	90	9	2
	0.704	0.012	0.645	18	90	10	2			1.247	0.064	0.945	2230	90	10	2			1.669	1.006	0.276	58	90	10	2
	0.704	0.012	0.645	18	90	11	2			1.243	0.064	0.938	1881	90	11	2			1.669	1.006	0.276	58	90	11	2
	0.704	0.012	0.645	18	90	12	2			1.246	0.049	0.937	1750	90	12	2			1.669	1.006	0.276	58	90	12	2
	0.597	0.303	0.561	1370	90	4	3			1.227	0.069	0.877	5565	90	4	3			1.484	0.037	0.658	1096	90	4	3
	0.59	0.251	0.544	756	90	5	3			1.228	0.07	0.89	5187	90	5	3			1.512	0.031	0.697	738	90	5	3
	0.605	0.225	0.55	453	90	6	3			1.233	0.077	0.882	4593	90	6	3			1.504	0.034	0.567	509	90	6	3
	0.653	0.024	0.749	231	90	7	3			1.241	0.073	0.893	3730	90	7	3			1.5	0.034	0.553	423	90	7	3
	0.676	0.007	0.915	114	90	8	3			1.244	0.066	0.926	2848	90	8	3			1.5	0.036	0.508	370	90	8	3
	0.717	0.0008014	0.874	90	90	9	3			1.247	0.063	0.938	2505	90	9	3			0.933	0.08	0.523	305	90	9	3
	0.723	0.005	0.75	74	90	10	3			1.247	0.064	0.945	2230	90	10	3			0.884	0.045	0.805	223	90	10	3
	0.692	0.01	0.923	62	90	11	3			1.243	0.064	0.938	1881	90	11	3			0.936	0.021	0.852	174	90	11	3
	0.692	0.01	0.923	62	90	12	3			1.246	0.049	0.937	1750	90	12	3			0.937	0.021	0.788	151	90	12	3
	0.58	0.354	0.575	2324	90	4	4			1.234	0.075	0.843	6889	90	4	4			1.298	0.452	0.31	2313	90	4	4
	0.597	0.327	0.505	1440	90	5	4			1.233	0.073	0.861	6102	90	5	4			1.202	0.48	0.273	1486	90	5	4
	0.598	0.275	0.507	909	90	6	4			1.237	0.077	0.869	5624	90	6	4			1.068	0.437	0.309	1072	90	6	4
	0.613	0.238	0.559	543	90	7	4			1.246	0.078	0.859	4702	90	7	4			0.901	0.145	0.406	883	90	7	4
	0.697	0.043	0.672	299	90	8	4			1.252	0.065	0.89	3733	90	8	4			0.901	0.145	0.462	827	90	8	4
	0.702	0.043	0.628	230	90	9	4			1.253	0.059	0.917	3130	90	9	4			0.893	0.143	0.453	721	90	9	4
	0.702	0.043	0.662	204	90	10	4			1.253	0.058	0.938	2798	90	10	4			0.903	0.14	0.601	636	90	10	4
	0.702	0.047	0.774	134	90	11	4			1.254	0.059	0.944	2352	90	11	4			0.873	0.14	0.72	496	90	11	4
	0.702	0.047	0.937	109	90	12	4			1.252	0.055	0.943	2160	90	12	4			0.88	0.049	0.465	348	90	12	4
	0.529	0.402	0.618	3588	90	4	5			1.25	0.088	0.816	8812	90	4	5			1.194	0.47	0.379	3573	90	4	5
	0.54	0.388	0.549	2260	90	5	5			1.245	0.082	0.832	7855	90	5	5			1.19	0.465	0.358	2492	90	5	5
	0.602	0.335	0.508	1473	90	6	5			1.242	0.077	0.846	7065	90	6	5			1.023	0.35	0.366	1643	90	6	5
	0.611	0.265	0.464	967	90	7	5			1.253	0.083	0.831	6284	90	7	5			0.979	0.054	0.515	1292	90	7	5
	0.572	0.262	0.536	622	90	8	5			1.259	0.073	0.852	5350	90	8	5			0.978	0.054	0.595	1168	90	8	5
	0.566	0.32	0.409	421	90	9	5			1.256	0.06	0.873	4440	90	9	5			0.974	0.052	0.607	1068	90	9	5
	0.7	0.043	0.534	289	90	10	5			1.253	0.054	0.895	3849	90	10	5			0.974	0.055	0.608	944	90	10	5
	0.7	0.044	0.559	256	90	11	5			1.252	0.056	0.912	3408	90	11	5			0.974	0.055	0.721	819	90	11	5
	0.284	0.005	0.471	194	90	12	5			1.253	0.055	0.922	2925	90	12	5			0.972	0.062	0.74	700	90	12	5
	0.491	0.468	0.608	5006	90	4	6			1.261	0.1	0.787	10291	90	4	6			1.151	0.472	0.482	4718	90	4	6
	0.55	0.401	0.523	3331	90	5	6			1.255	0.097	0.799	9097	90	5	6			1.173	0.448	0.432	3554	90	5	6
	0.565	0.362	0.533	2122	90	6	6			1.251	0.091	0.811	8475	90	6	6			1.036	0.329	0.372	2251	90	6	6
	0.588	0.33	0.458	1482	90	7	6			1.248	0.084	0.82	7565	90	7	6			0.989	0.066	0.584	1746	90	7	6
	0.559	0.272	0.571	932	90	8	6			1.26	0.082	0.814	6598	90	8	6			0.982	0.057	0.636	1404	90	8	6
	0.524	0.309	0.462	637	90	9	6			1.261	0.069	0.859	5564	90	9	6			0.982	0.058	0.658	1244	90	9	6
	0.501	0.338	0.439	461	90	10	6			1.256	0.061	0.871	4838	90	10	6			0.975	0.051	0.658	1180	90	10	6
	0.698	0.041	0.563	317	90	11	6			1.255	0.058	0.894	4255	90	11	6			0.975	0.051	0.728	1075	90	11	6
	0.698	0.042	0.54	276	90	12	6			1.253	0.055	0.899	3924	90	12	6			0.971	0.06	0.742	935	90	12	6
	0.507	0.495	0.637	6343	90	4	7			1.268	0.103	0.764	11596	90	4	7			1.092	0.465	0.535	6070	90	4	7
	0.517	0.454	0.567	4369	90	5	7			1.263	0.099	0.788	10278	90	5	7			1.134	0.447	0.489	4433	90	5	7
	0.571	0.364	0.53	2918	90	6	7			1.26	0.098	0.797	9526	90	6	7			1.086	0.393	0.424	3160	90	6	7
	0.587	0.311	0.453	1958	90	7	7			1.255	0.093	0.802	8904	90	7	7			0.993	0.06	0.658	2291	90	7	7
	0.596	0.266	0.472	1408	90	8	7			1.264	0.086	0.776	7947	90	8	7			0.986	0.054	0.725	1724	90	8	7
	0.569	0.286	0.462	1015	90	9	7			1.267	0.071	0.804	6760	90	9	7			0.983	0.054	0.73	1548	90	9	7
	0.516	0.336	0.396	696	90	10	7			1.264	0.069	0.83	6105	90	10	7			0.978	0.055	0.738	1421	90	10	7
	0.554	0.342	0.365	471	90	11	7			1.259	0.058	0.869	5208	90	11	7			0.981	0.055	0.751	1328	90	11	7
	0.699	0.042	0.6	365	90	12	7			1.258	0.058	0.9	4561	90	12	7			0.977	0.059	0.787	1195	90	12	7
	0.409	0.625	0.635	7855	90	4	8			1.271	0.106	0.714	13036	90	4	8			1.008	0.46	0.636	7830	90	4	8
	0.495	0.521	0.587	5469	90	5	8			1.27	0.1	0.766	11473	90	5	8			1.108	0.477	0.502	5538	90	5	8
	0.577	0.39	0.562	3736	90	6	8			1.265	0.099	0.787	10247	90	6	8			1.128	0.411	0.459	3986	90	6	8
	0.557	0.35	0.506	2680	90	7	8			1.263	0.095	0.795	9714	90	7	8			0.997	0.064	0.644	2886	90	7	8
	0.613	0.311	0.451	1933	90	8	8			1.271	0.093	0.781	8716	90	8	8			0.994	0.061	0.739	2163	90	8	8
	0.593	0.263	0.511	1447	90	9	8			1.271	0.084	0.782	7807	90	9	8			0.99	0.061	0.756	1828	90	9	8
	0.604	0.314	0.464	1024	90	10	8			1.266	0.073	0.816	6717	90	10	8			0.987	0.059	0.767	1658	90	10	8
	0.544	0.367	0.473	702	90	11	8			1.265	0.065	0.827	6182	90	11	8			0.984	0.057	0.789	1590	90	11	8
	0.56	0.352	0.392	574	90	12	8			1.261	0.058	0.864	5392	90	12	8			0.981	0.057	0.795	1472	90	12	8
	0.524	0.368	0.263	2264	45	4	2			1.227	0.071	0.882	7093	45	4	2			1.524	0.058	0.436	3074	45	4	2
	0.479	0.359	0.178	1810	45	5	2			1.227	0.072	0.896	6449	45	5	2			1.511	0.058	0.348	2418	45	5	2
	0.407	0.398	0.098	1496	45	6	2			1.234	0.077	0.887	5748	45	6	2			1.371	0.21	0.163	2025	45	6	2
	0.662	0.042	0.049	1348	45	7	2			1.242	0.073	0.896	4842	45	7	2			1.349	0.215	0.168	1913	45	7	2
	21.449	2.924	0.347	1235	45	8	2			1.245	0.065	0.925	3917	45	8	2			19.631	0.857	0.305	1654	45	8	2
	21.595	2.693	0.548	1103	45	9	2			1.247	0.063	0.932	3549	45	9	2			21.358	3.048	0.294	1590	45	9	2
	21.737	2.8	0.594	1074	45	10	2			1.247	0.063	0.936	3255	45	10	2			21.287	3.066	0.357	1504	45	10	2
	21.78	2.765	0.588	1021	45	11	2			1.243	0.063	0.92	2906	45	11	2			21.886	3.226	0.437	1404	45	11	2
	21.778	2.76	0.523	1021	45	12	2			1.247	0.045	0.917	2775	45	12	2			22.165	3.312	0.416	1392	45	12	2
	0.486	0.379	0.485	3773	45	4	3			1.227	0.071	0.882	7093	45	4	3			1.501	0.065	0.649	5469	45	4	3
	0.422	0.363	0.438	2803	45	5	3			1.227	0.072	0.896	6449	45	5	3			1.497	0.064	0.547	4208	45	5	3
	0.5	0.374	0.365	2252	45	6	3			1.234	0.077	0.887	5748	45	6	3			1.322	0.29	0.374	3356	45	6	3
	0.507	0.359	0.275	1903	45	7	3			1.242	0.073	0.896	4842	45	7	3			1.274	0.298	0.366	2934	45	7	3
	0.493	0.465	0.068	1613	45	8	3			1.245	0.065	0.925	3917	45	8	3			1.287	0.276	0.328	2716	45	8	3
	0.316	0.523	0.055	1507	45	9	3			1.247	0.063	0.932	3549	45	9	3			1.248	0.265	0.311	2375	45	9	3
	21.73	2.809	0.309	1456	45	10	3			1.247	0.063	0.936	3255	45	10	3			1.234	0.252	0.265	2172	45	10	3
	22.077	2.95	0.424	1254	45	11	3			1.243	0.063	0.92	2906	45	11	3			1.267	0.262	0.231	1975	45	11	3
	22.086	3.017	0.406	1229	45	12	3			1.247	0.045	0.917	2775	45	12	3			1.303	0.269	0.202	1896	45	12	3
	0.421	0.436	0.562	5478	45	4	4			1.234	0.076	0.843	8627	45	4	4			1.481	0.069	0.699	8479	45	4	4
	0.395	0.396	0.502	3961	45	5	4			1.233	0.075	0.866	7478	45	5	4			1.476	0.075	0.665	6401	45	5	4
	0.431	0.398	0.446	3063	45	6	4			1.237	0.078	0.874	6835	45	6	4			1.331	0.285	0.485	4984	45	6	4
	0.461	0.39	0.381	2480	45	7	4			1.246	0.079	0.864	5857	45	7	4			1.263	0.342	0.495	4267	45	7	4
	0.422	0.417	0.279	2109	45	8	4			1.252	0.064	0.893	4838	45	8	4			1.256	0.333	0.483	3938	45	8	4
	0.328	0.444	0.245	1878	45	9	4			1.253	0.058	0.916	4191	45	9	4			1.266	0.306	0.455	3456	45	9	4
	0.323	0.474	0.176	1807	45	10	4			1.253	0.057	0.934	3840	45	10	4			1.234	0.3	0.467	3212	45	10	4
	0.385	0.48	0.094	1548	45	11	4			1.254	0.058	0.933	3394	45	11	4			1.202	0.303	0.411	2926	45	11	4
	21.785	2.695	0.26	1415	45	12	4			1.252	0.053	0.927	3202	45	12	4			1.292	0.21	0.343	2687	45	12	4
	0.388	0.455	0.586	7714	45	4	5			1.252	0.09	0.808	11141	45	4	5			1.483	0.066	0.724	11237	45	4	5
	0.368	0.412	0.529	5361	45	5	5			1.245	0.084	0.832	9639	45	5	5			1.475	0.07	0.736	8737	45	5	5
	0.405	0.432	0.509	4123	45	6	5			1.242	0.078	0.849	8592	45	6	5			1.454	0.073	0.657	6817	45	6	5
	0.408	0.404	0.422	3365	45	7	5			1.253	0.083	0.832	7610	45	7	5			1.307	0.294	0.577	5662	45	7	5
	0.385	0.388	0.38	2814	45	8	5			1.26	0.073	0.852	6652	45	8	5			1.274	0.302	0.574	5115	45	8	5
	0.216	0.086	0.476	2420	45	9	5			1.256	0.06	0.873	5697	45	9	5			1.291	0.289	0.566	4544	45	9	5
	0.212	0.078	0.479	2199	45	10	5			1.253	0.054	0.891	5036	45	10	5			1.294	0.285	0.539	4195	45	10	5
	0.236	0.457	0.284	2066	45	11	5			1.252	0.056	0.907	4595	45	11	5			1.25	0.297	0.499	3823	45	11	5
	0.236	0.083	0.395	1831	45	12	5			1.253	0.054	0.914	4064	45	12	5			1.204	0.294	0.488	3578	45	12	5
	0.347	0.524	0.604	10052	45	4	6			1.263	0.104	0.772	13403	45	4	6			1.387	0.341	0.636	13661	45	4	6
	0.386	0.448	0.559	7179	45	5	6			1.256	0.099	0.794	11458	45	5	6			1.478	0.064	0.744	10877	45	5	6
	0.402	0.444	0.56	5281	45	6	6			1.252	0.092	0.812	10419	45	6	6			1.467	0.07	0.7	8571	45	6	6
	0.365	0.439	0.499	4265	45	7	6			1.249	0.086	0.827	9154	45	7	6			1.325	0.253	0.657	7040	45	7	6
	0.374	0.383	0.477	3441	45	8	6			1.259	0.083	0.817	8040	45	8	6			1.302	0.27	0.62	6050	45	8	6
	0.313	0.371	0.437	2881	45	9	6			1.26	0.069	0.859	6973	45	9	6			1.311	0.259	0.585	5348	45	9	6
	0.205	0.07	0.614	2592	45	10	6			1.256	0.061	0.87	6192	45	10	6			1.428	0.07	0.628	5083	45	10	6
	0.209	0.071	0.592	2274	45	11	6			1.255	0.057	0.893	5561	45	11	6			1.286	0.271	0.533	4518	45	11	6
	0.215	0.067	0.619	2086	45	12	6			1.254	0.055	0.894	5207	45	12	6			1.271	0.284	0.532	4252	45	12	6
	0.345	0.622	0.638	12367	45	4	7			1.271	0.114	0.734	15853	45	4	7			1.345	0.399	0.665	16240	45	4	7
	0.364	0.47	0.602	9091	45	5	7			1.265	0.102	0.776	13112	45	5	7			1.375	0.279	0.645	12678	45	5	7
	0.391	0.448	0.572	6665	45	6	7			1.26	0.1	0.792	11862	45	6	7			1.367	0.251	0.629	10347	45	6	7
	0.374	0.472	0.509	5244	45	7	7			1.256	0.095	0.802	10828	45	7	7			1.312	0.269	0.664	8364	45	7	7
	0.383	0.409	0.485	4261	45	8	7			1.264	0.088	0.778	9682	45	8	7			1.291	0.272	0.672	7119	45	8	7
	0.35	0.403	0.463	3527	45	9	7			1.267	0.072	0.807	8378	45	9	7			1.277	0.27	0.668	6351	45	9	7
	0.214	0.078	0.557	3038	45	10	7			1.265	0.069	0.832	7700	45	10	7			1.281	0.273	0.642	5857	45	10	7
	0.217	0.074	0.569	2590	45	11	7			1.26	0.06	0.87	6795	45	11	7			1.274	0.272	0.611	5399	45	11	7
	0.215	0.072	0.597	2402	45	12	7			1.259	0.06	0.9	6038	45	12	7			1.253	0.285	0.584	4865	45	12	7
	0.16	0.831	0.65	15132	45	4	8			1.274	0.118	0.655	18909	45	4	8			1.26	0.51	0.718	19264	45	4	8
	0.3	0.6	0.609	11116	45	5	8			1.27	0.104	0.737	14914	45	5	8			1.354	0.33	0.651	14963	45	5	8
	0.364	0.491	0.585	8235	45	6	8			1.265	0.102	0.771	13021	45	6	8			1.358	0.275	0.656	12101	45	6	8
	0.351	0.471	0.552	6402	45	7	8			1.263	0.097	0.789	11939	45	7	8			1.322	0.276	0.671	9684	45	7	8
	0.381	0.436	0.509	5225	45	8	8			1.271	0.095	0.78	10595	45	8	8			1.289	0.279	0.691	8106	45	8	8
	0.41	0.384	0.516	4303	45	9	8			1.271	0.085	0.781	9580	45	9	8			1.267	0.274	0.701	7005	45	9	8
	0.405	0.431	0.428	3663	45	10	8			1.266	0.074	0.814	8398	45	10	8			1.269	0.273	0.702	6567	45	10	8
	0.219	0.086	0.527	3141	45	11	8			1.265	0.066	0.825	7828	45	11	8			1.263	0.278	0.669	6027	45	11	8
	0.226	0.084	0.52	2864	45	12	8			1.261	0.06	0.858	7051	45	12	8			1.262	0.279	0.644	5533	45	12	8
	0.442	0.303	0.299	19599	6	4	2			1.216	0.107	0.862	53745	6	4	2			1.614	0.099	0.741	23654	6	4	2
	0.292	0.082	0.154	15258	6	5	2			1.208	0.103	0.885	37153	6	5	2			1.625	0.082	0.684	19090	6	5	2
	8.772	6.526	0.414	13591	6	6	2			1.208	0.098	0.882	32307	6	6	2			1.626	0.082	0.523	16833	6	6	2
	21.789	2.54	0.774	12228	6	7	2			1.211	0.097	0.886	27942	6	7	2			1.627	0.079	0.442	15198	6	7	2
	21.869	2.598	0.822	11478	6	8	2			1.213	0.093	0.891	24533	6	8	2			8.939	5.599	0.248	13945	6	8	2
	21.917	2.631	0.848	10926	6	9	2			1.215	0.09	0.872	22888	6	9	2			8.573	6.06	0.336	13082	6	9	2
	21.957	2.65	0.872	10455	6	10	2			1.215	0.095	0.832	20116	6	10	2			8.437	6.398	0.355	12670	6	10	2
	21.998	2.66	0.888	10220	6	11	2			1.215	0.09	0.818	19191	6	11	2			8.363	6.677	0.403	12152	6	11	2
	22.008	2.662	0.897	9988	6	12	2			1.222	0.088	0.774	18185	6	12	2			8.263	6.852	0.45	11832	6	12	2
	0.431	0.33	0.574	30372	6	4	3			1.216	0.107	0.862	53745	6	4	3			1.599	0.119	0.792	38267	6	4	3
	0.383	0.278	0.471	21750	6	5	3			1.208	0.103	0.885	37153	6	5	3			1.603	0.108	0.797	29021	6	5	3
	0.401	0.286	0.353	18349	6	6	3			1.208	0.098	0.882	32307	6	6	3			1.6	0.107	0.788	24157	6	6	3
	0.39	0.229	0.183	15816	6	7	3			1.211	0.097	0.886	27942	6	7	3			1.607	0.1	0.78	21217	6	7	3
	21.719	2.427	0.568	14423	6	8	3			1.213	0.093	0.891	24533	6	8	3			1.617	0.094	0.687	19085	6	8	3
	21.897	2.539	0.7	13003	6	9	3			1.215	0.09	0.872	22888	6	9	3			1.622	0.089	0.589	17303	6	9	3
	21.859	2.591	0.792	11941	6	10	3			1.215	0.095	0.832	20116	6	10	3			1.632	0.085	0.539	16154	6	10	3
	21.898	2.581	0.818	11431	6	11	3			1.215	0.09	0.818	19191	6	11	3			1.633	0.084	0.512	15181	6	11	3
	21.948	2.597	0.837	11075	6	12	3			1.222	0.088	0.774	18185	6	12	3			1.619	0.081	0.413	14544	6	12	3
	0.421	0.361	0.595	42630	6	4	4			1.222	0.123	0.835	66850	6	4	4			1.573	0.142	0.761	56981	6	4	4
	0.388	0.323	0.579	29253	6	5	4			1.214	0.117	0.865	46356	6	5	4			1.573	0.133	0.794	42041	6	5	4
	0.415	0.322	0.512	23752	6	6	4			1.217	0.11	0.863	40420	6	6	4			1.574	0.128	0.791	34358	6	6	4
	0.436	0.307	0.4	20089	6	7	4			1.216	0.107	0.878	34651	6	7	4			1.574	0.114	0.794	29267	6	7	4
	0.418	0.28	0.25	17528	6	8	4			1.216	0.102	0.882	29603	6	8	4			1.585	0.115	0.753	26148	6	8	4
	0.403	0.252	0.158	15721	6	9	4			1.219	0.096	0.876	27137	6	9	4			1.582	0.112	0.738	23373	6	9	4
	0.268	0.057	0.133	14154	6	10	4			1.215	0.102	0.864	23631	6	10	4			1.604	0.098	0.701	21124	6	10	4
	21.879	2.507	0.643	13140	6	11	4			1.222	0.095	0.858	22095	6	11	4			1.619	0.088	0.695	19273	6	11	4
	21.879	2.501	0.749	12411	6	12	4			1.228	0.093	0.827	20472	6	12	4			1.62	0.086	0.699	18190	6	12	4
	0.415	0.386	0.602	57511	6	4	5			1.245	0.16	0.8	89308	6	4	5			1.557	0.156	0.72	76194	6	4	5
	0.394	0.356	0.593	38800	6	5	5			1.232	0.138	0.834	62584	6	5	5			1.556	0.146	0.777	55479	6	5	5
	0.401	0.347	0.58	30613	6	6	5			1.232	0.128	0.833	54275	6	6	5			1.553	0.133	0.788	45190	6	6	5
	0.415	0.351	0.526	25463	6	7	5			1.231	0.128	0.848	46482	6	7	5			1.552	0.131	0.795	38022	6	7	5
	0.424	0.323	0.461	22100	6	8	5			1.226	0.125	0.854	39849	6	8	5			1.557	0.129	0.779	33139	6	8	5
	0.434	0.319	0.324	19163	6	9	5			1.224	0.113	0.856	35488	6	9	5			1.553	0.127	0.768	29618	6	9	5
	0.44	0.32	0.232	17058	6	10	5			1.219	0.105	0.876	30436	6	10	5			1.558	0.134	0.749	26502	6	10	5
	0.45	0.301	0.152	15606	6	11	5			1.221	0.101	0.879	28304	6	11	5			1.572	0.125	0.722	24000	6	11	5
	0.472	0.31	0.067	14274	6	12	5			1.229	0.099	0.863	25953	6	12	5			1.591	0.108	0.704	22273	6	12	5
	0.393	0.426	0.601	73794	6	4	6			1.28	0.252	0.786	113344	6	4	6			1.433	0.442	0.689	96679	6	4	6
	0.382	0.375	0.589	49646	6	5	6			1.255	0.173	0.809	81454	6	5	6			1.535	0.171	0.726	70511	6	5	6
	0.368	0.338	0.58	37680	6	6	6			1.251	0.157	0.827	69793	6	6	6			1.537	0.157	0.739	57327	6	6	6
	0.374	0.334	0.574	30952	6	7	6			1.248	0.155	0.833	59208	6	7	6			1.535	0.144	0.768	47342	6	7	6
	0.386	0.329	0.524	26064	6	8	6			1.243	0.146	0.837	50862	6	8	6			1.532	0.145	0.773	41052	6	8	6
	0.411	0.329	0.454	22539	6	9	6			1.238	0.134	0.839	45307	6	9	6			1.533	0.136	0.76	35896	6	9	6
	0.435	0.336	0.374	19758	6	10	6			1.232	0.127	0.853	38919	6	10	6			1.538	0.141	0.761	32072	6	10	6
	0.461	0.327	0.283	17679	6	11	6			1.232	0.117	0.864	35683	6	11	6			1.547	0.135	0.764	29142	6	11	6
	0.476	0.33	0.192	16163	6	12	6			1.241	0.114	0.865	32814	6	12	6			1.55	0.134	0.748	26901	6	12	6
	0.381	0.513	0.61	89954	6	4	7			1.302	0.353	0.764	138431	6	4	7			1.327	0.603	0.701	117632	6	4	7
	0.388	0.413	0.596	61247	6	5	7			1.285	0.259	0.764	100688	6	5	7			1.381	0.476	0.691	85895	6	5	7
	0.408	0.381	0.599	45910	6	6	7			1.267	0.185	0.783	85247	6	6	7			1.399	0.429	0.69	69677	6	6	7
	0.399	0.359	0.6	36963	6	7	7			1.261	0.175	0.808	71776	6	7	7			1.441	0.336	0.69	57266	6	7	7
	0.399	0.344	0.567	31097	6	8	7			1.261	0.167	0.812	61429	6	8	7			1.522	0.157	0.716	49134	6	8	7
	0.417	0.344	0.536	26504	6	9	7			1.251	0.149	0.816	54567	6	9	7			1.524	0.136	0.706	42784	6	9	7
	0.435	0.34	0.451	22728	6	10	7			1.243	0.141	0.824	46865	6	10	7			1.523	0.148	0.718	38183	6	10	7
	0.443	0.326	0.385	20171	6	11	7			1.239	0.131	0.837	42871	6	11	7			1.532	0.134	0.722	34647	6	11	7
	0.459	0.335	0.315	18447	6	12	7			1.243	0.126	0.853	39052	6	12	7			1.535	0.136	0.683	31707	6	12	7
	-1659.49	63.003	0.679	109562	6	4	8			1.251	0.594	0.672	166094	6	4	8			1.229	0.743	0.722	140590	6	4	8
	0.369	0.442	0.602	75176	6	5	8			1.298	0.316	0.687	121528	6	5	8			1.293	0.623	0.702	102014	6	5	8
	0.396	0.406	0.598	56254	6	6	8			1.276	0.224	0.718	100902	6	6	8			1.312	0.546	0.696	82577	6	6	8
	0.401	0.381	0.598	44588	6	7	8			1.267	0.195	0.742	84733	6	7	8			1.346	0.473	0.687	67813	6	7	8
	0.408	0.37	0.584	36846	6	8	8			1.269	0.178	0.767	72223	6	8	8			1.391	0.403	0.698	57852	6	8	8
	0.415	0.363	0.571	31343	6	9	8			1.263	0.176	0.788	63570	6	9	8			1.395	0.383	0.684	49841	6	9	8
	0.417	0.358	0.522	26795	6	10	8			1.253	0.155	0.793	54159	6	10	8			1.421	0.329	0.688	44025	6	10	8
	0.423	0.35	0.478	23401	6	11	8			1.248	0.143	0.793	49710	6	11	8			1.404	0.358	0.684	39958	6	11	8
	0.459	0.367	0.405	21041	6	12	8			1.244	0.132	0.815	45142	6	12	8			1.39	0.358	0.672	36656	6	12	8

## Sheet: Table 1
Raw Data for Table 1
GIFT output results based on the Synthetic Image test set (ordered and disordered), Diameter results in µm, Default parameters used as defined in manuscript							Percent Error Calculations				Summary Statistics (Default GIFT analysis)						GIFT output results based on the Synthetic Image test set (ordered and disordered), Diameter results in µm, 6° rotation angle e used as defined in manuscript							Percent Error Calculations				Summary Statistics (with 6° rotation angle)
	Label	Diameter Mean	Diameter SDEV	Diameter R2	# of Observations		Real Diameter:	% error			Fiber Size	Mean	Standard Deviation	Median				Label	Diameter Mean	Diameter SDEV	Diameter R2	# of Observations		Real Diameter:	% error			Fiber Size	Mean	Standard Deviation	Median
Synthetic Ordered Images	003-1	3.01	0.827	0.904	48592		3	0.333333		Ordered	3-7 pixels	6.83545	6.49115	4.64			Synthetic Ordered Images	003-1	3.08	0.599	0.919	259753		3	2.66667			3-7 pixels	3.88571	1.92593	3.52
	003-2	3.356	0.292	0.53	82044		3	11.8667			10-100 pixels	6.83851	19.0475	1.22				003-2	3.239	0.386	0.605	237906		3	7.96667			10-100 pixels	2.20438	4.01455	1.24
	003-3	3.031	0.845	0.906	48402		3	1.03333		Disordered	3-7 pixels	5.96402	3.01112	4.46				003-3	3.08	0.598	0.921	255659		3	2.66667			3-7 pixels	5.23683	1.99728	4.6
	005-1	5.405	0.236	0.53	78775		5	8.1			10-100 pixels	1.21332	0.717104	1.022				005-1	5.229	0.398	0.595	227764		5	4.58			10-100 pixels	1.18195	0.702165	1.158
	005-2	5.232	0.446	0.644	40746		5	4.64										005-2	5.205	0.452	0.666	131968		5	4.1
	005-3	6.068	0.454	0.617	1473		5	21.36										005-3	5.176	0.535	0.646	134711		5	3.52
	007-1	7.458	0.261	0.59	33325		7	6.54286										007-1	7.38	0.453	0.744	103300		7	5.42857
	007-2	7.246	0.426	0.775	30261		7	3.51429										007-2	7.13	0.558	0.783	110297		7	1.85714
	007-3	7.289	0.38	0.791	29864		7	4.12857										007-3	7.153	0.559	0.775	104559		7	2.18571
	010-1	10.486	0.243	0.527	70068		10	4.86										010-1	10.448	0.483	0.563	201867		10	4.48
	010-2	11.822	0.461	0.462	1668		10	18.22										010-2	10.203	0.51	0.624	144345		10	2.03
	010-3	11.383	0.548	0.366	1414		10	13.83										010-3	10.216	0.519	0.616	154159		10	2.16
	015-1	15.402	0.241	0.561	36073		15	2.68										015-1	15.238	0.413	0.652	111418		15	1.58667
	015-2	15.199	0.51	0.629	20967		15	1.32667										015-2	15.186	0.557	0.689	81261		15	1.24
	015-3	28.128	11.294	0.04	1194		15	87.52										015-3	15.233	0.524	0.702	69297		15	1.55333
	020-1	20.485	0.244	0.532	34600		20	2.425										020-1	20.447	0.528	0.599	105546		20	2.235
	020-2	20.459	0.241	0.744	19122		20	2.295										020-2	20.37	0.462	0.821	61576		20	1.85
	020-3	20.244	0.502	0.766	17930		20	1.22										020-3	20.269	0.473	0.837	59700		20	1.345
	025-1	25.406	0.238	0.534	32629		25	1.624										025-1	25.238	0.434	0.607	99389		25	0.952
	025-2	25.443	0.26	0.681	18441		25	1.772										025-2	25.358	0.46	0.78	59715		25	1.432
	025-3	25.197	0.523	0.746	18210		25	0.788										025-3	25.268	0.514	0.828	64488		25	1.072
	050-1	50.489	0.241	0.535	21962		50	0.978										050-1	59.633	0.66	0.471	68200		50	19.266
	050-2	50.47	0.241	0.668	13935		50	0.94										050-2	50.419	0.575	0.766	46433		50	0.838
	050-3	50.406	0.422	0.736	13882		50	0.812										050-3	50.278	0.513	0.804	45535		50	0.556
	075-1	75.409	0.235	0.715	12618		75	0.545333										075-1	75.351	0.461	0.768	43611		75	0.468
	075-2	75.514	0.239	0.695	7292		75	0.685333										075-2	75.792	0.747	0.826	28523		75	1.056
	075-3	75.229	0.443	0.852	7751		75	0.305333										075-3	75.369	0.599	0.898	34205		75	0.492
	100-1	100.228	0.688	0.909	10914		100	0.228										100-1	100.473	0.835	0.912	38095		100	0.473
	100-2	100.473	0.242	0.594	7511		100	0.473										100-2	100.626	0.782	0.743	28005		100	0.626
	100-3	100.081	0.563	0.731	7639		100	0.081										100-3	100.581	0.893	0.824	34089		100	0.581
Synthetic Disordered Images	Dis-003-1	3.351	0.786	0.824	77101		3	11.7									Synthetic Disordered Images	Dis-003-1	3.276	0.817	0.758	582810		3	9.2
	Dis-003-2	3.285	0.699	0.887	80759		3	9.5										Dis-003-2	3.214	0.711	0.84	593439		3	7.13333
	Dis-003-3	3.235	0.628	0.916	64147		3	7.83333										Dis-003-3	3.197	0.617	0.897	492592		3	6.56667
	Dis-005-1	5.212	0.562	0.908	35457		5	4.24										Dis-005-1	5.216	0.595	0.923	219332		5	4.32
	Dis-005-2	5.27	0.537	0.964	48857		5	5.4										Dis-005-2	5.247	0.556	0.966	272869		5	4.94
	Dis-005-3	5.223	0.567	0.958	45624		5	4.46										Dis-005-3	5.23	0.564	0.964	289576		5	4.6
	Dis-007-1	7.24	0.561	0.954	32731		7	3.42857										Dis-007-1	7.244	0.557	0.953	217360		7	3.48571
	Dis-007-2	7.262	0.545	0.948	35206		7	3.74286										Dis-007-2	7.238	0.554	0.951	227977		7	3.4
	Dis-007-3	7.236	0.536	0.976	33900		7	3.37143										Dis-007-3	7.244	0.549	0.976	219566		7	3.48571
	Dis-010-1	10.265	0.526	0.968	31112		10	2.65										Dis-010-1	10.249	0.565	0.965	193299		10	2.49
	Dis-010-2	10.271	0.537	0.988	24208		10	2.71										Dis-010-2	10.249	0.529	0.989	154557		10	2.49
	Dis-010-3	10.245	0.509	0.987	23215		10	2.45										Dis-010-3	10.238	0.539	0.988	161640		10	2.38
	Dis-015-1	15.263	0.54	0.96	22251		15	1.75333										Dis-015-1	15.269	0.562	0.971	148264		15	1.79333
	Dis-015-2	15.238	0.608	0.973	19781		15	1.58667										Dis-015-2	15.246	0.571	0.977	127906		15	1.64
	Dis-015-3	15.256	0.553	0.965	16960		15	1.70667										Dis-015-3	15.246	0.567	0.976	129231		15	1.64
	Dis-020-1	14.206	0.528	0.919	18778		20		*removed from dataset. Explanation in manuscript									Dis-020-1	14.166	0.564	0.928	124479		20		*removed from dataset. Explanation in manuscript
	Dis-020-2	20.22	0.556	0.95	11927		20	1.1										Dis-020-2	20.26	0.561	0.952	99793		20	1.3
	Dis-020-3	20.244	0.538	0.977	11242		20	1.22										Dis-020-3	20.279	0.547	0.983	109260		20	1.395
	Dis-025-1	25.244	0.518	0.95	12262		25	0.976										Dis-025-1	25.285	0.539	0.969	84034		25	1.14
	Dis-025-2	25.311	0.519	0.986	12965		25	1.244										Dis-025-2	25.294	0.522	0.992	83659		25	1.176
	Dis-025-3	25.267	0.57	0.987	11176		25	1.068										Dis-025-3	25.295	0.538	0.991	86724		25	1.18
	Dis-050-1	50.385	0.652	0.964	6151		50	0.77										Dis-050-1	50.39	0.585	0.984	45823		50	0.78
	Dis-050-2	50.446	0.557	0.982	6473		50	0.892										Dis-050-2	50.356	0.534	0.992	48508		50	0.712
	Dis-050-3	50.439	0.59	0.973	4555		50	0.878										Dis-050-3	50.335	0.554	0.991	48776		50	0.67
	Dis-075-1	75.486	0.696	0.889	3902		75	0.648										Dis-075-1	75.431	0.6	0.973	35578		75	0.574667
	Dis-075-2	75.411	0.787	0.83	3769		75	0.548										Dis-075-2	75.345	0.586	0.966	31309		75	0.46
	Dis-075-3	75.452	0.586	0.942	3899		75	0.602667										Dis-075-3	75.363	0.586	0.964	29368		75	0.484
	Dis-100-1	100.442	0.564	0.947	3472		100	0.442										Dis-100-1	100.489	0.645	0.972	30354		100	0.489
	Dis-100-2	100.367	0.528	0.858	2403		100	0.367										Dis-100-2	100.407	0.655	0.87	23604		100	0.407
	Dis-100-3	100.654	1.116	0.534	2433		100	0.654										Dis-100-3	100.438	0.62	0.96	23139		100	0.438

## Sheet: Table 2
Raw Data for Table 2:
Processing times under various conditions. Each condition run 3 times						Averages and Standard deviations
	Default Parameters	With OrientationJ	With 6° angle of rotation				Default Parameters	With OrientationJ	With 6° angle of rotation
1 image	1.93	3.34	21.33		Average	1 image	1.84	3.28667	21.5567
	1.86	3.12	20.81			10 images	16.02	22.6067	215.877
	1.73	3.4	22.53		Stdev	1 image	0.101489	0.147422	0.882119
10 images	16.57	22.54	215.28			10 images	0.48775	0.0986577	1.04213
	15.85	22.72	217.08
	15.64	22.56	215.27

## Sheet: Supplementary Figure 3
Raw Data for Supplementary Figure 3
	Results for Dis-010-1 (10 pixel disordered synthetic image from test set), GIFT macro output for all combinations of parameters as outline in the manuscript. Diameter in pixels.									Results for Dis-100-1 (100 pixel disordered synthetic image from test set), GIFT macro output for all combinations of parameters as outline in the manuscript. Diameter in pixels.
	GIFT output				Input parameters					GIFT output				Input parameters
	diameter	sdev	rsqr	number obv	angle	line	threshold			diameter	sdev	rsqr	number obv	angle	line	threshold
	10.315	0.595	0.908	30540	90	4	1			101.421	1.185	0.879	2018	90	4	1
	10.278	0.58	0.934	23484	90	5	1			101.151	1.016	0.878	1458	90	5	1
	10.282	0.552	0.949	19525	90	6	1			100.85	0.945	0.867	1052	90	6	1
	10.275	0.519	0.957	16661	90	7	1			100.385	0.566	0.873	703	90	7	1
	10.285	0.504	0.96	14409	90	8	1			100.344	0.506	0.875	590	90	8	1
	10.287	0.515	0.96	12898	90	9	1			100.348	0.508	0.89	564	90	9	1
	10.292	0.516	0.962	11532	90	10	1			100.372	0.608	0.876	560	90	10	1
	10.323	0.505	0.966	10316	90	11	1			100.309	0.621	0.86	524	90	11	1
	10.303	0.489	0.968	9381	90	12	1			100.353	0.495	0.831	489	90	12	1
	10.318	0.676	0.896	430198	6	4	1			101.344	1.053	0.914	5484	45	4	1
	10.275	0.62	0.93	311895	6	5	1			101.134	0.943	0.939	4155	45	5	1
	10.265	0.597	0.948	249385	6	6	1			100.903	0.869	0.923	3565	45	6	1
	10.259	0.587	0.959	204077	6	7	1			100.546	0.709	0.902	3058	45	7	1
	10.249	0.573	0.966	166867	6	8	1			100.435	0.618	0.891	2748	45	8	1
	10.252	0.549	0.971	139877	6	9	1			100.395	0.56	0.893	2518	45	9	1
	10.275	0.531	0.976	114266	6	10	1			100.399	0.614	0.886	2377	45	10	1
	10.275	0.52	0.978	97764	6	11	1			100.315	0.652	0.872	2267	45	11	1
	10.254	0.513	0.979	84681	6	12	1			100.349	0.704	0.835	2167	45	12	1
	10.322	0.611	0.915	58080	45	4	1			101.018	1.065	0.913	8135	30	4	1
	10.288	0.593	0.94	45793	45	5	1			100.869	0.925	0.938	6822	30	5	1
	10.283	0.577	0.954	37778	45	6	1			100.718	0.825	0.942	5873	30	6	1
	10.271	0.544	0.964	31295	45	7	1			100.519	0.668	0.947	5225	30	7	1
	10.269	0.541	0.968	26740	45	8	1			100.425	0.52	0.946	4587	30	8	1
	10.271	0.533	0.97	23175	45	9	1			100.397	0.544	0.941	4401	30	9	1
	10.264	0.537	0.971	20516	45	10	1			100.399	0.569	0.937	4263	30	10	1
	10.276	0.55	0.973	17945	45	11	1			100.357	0.558	0.928	4033	30	11	1
	10.247	0.539	0.975	15921	45	12	1			100.309	0.553	0.886	3782	30	12	1
	10.317	0.635	0.914	82464	30	4	1			101.071	0.988	0.882	15053	18	4	1
	10.28	0.596	0.937	63957	30	5	1			100.924	0.844	0.934	12070	18	5	1
	10.279	0.566	0.951	52231	30	6	1			100.813	0.792	0.952	10409	18	6	1
	10.261	0.539	0.961	43891	30	7	1			100.613	0.719	0.936	8993	18	7	1
	10.251	0.542	0.966	36274	30	8	1			100.54	0.728	0.939	7760	18	8	1
	10.251	0.538	0.969	31726	30	9	1			100.427	0.626	0.948	6388	18	9	1
	10.273	0.531	0.971	27741	30	10	1			100.479	0.639	0.945	5560	18	10	1
	10.282	0.533	0.971	24214	30	11	1			100.462	0.656	0.945	5341	18	11	1
	10.268	0.516	0.972	21284	30	12	1			100.495	0.642	0.941	5071	18	12	1
	10.312	0.659	0.896	140709	18	4	1			101.132	1.152	0.858	23464	12	4	1
	10.262	0.613	0.93	103299	18	5	1			100.805	0.832	0.934	18065	12	5	1
	10.253	0.581	0.95	82836	18	6	1			100.65	0.717	0.958	15074	12	6	1
	10.254	0.567	0.962	67516	18	7	1			100.506	0.662	0.954	13445	12	7	1
	10.253	0.55	0.968	56948	18	8	1			100.432	0.657	0.95	11924	12	8	1
	10.275	0.532	0.972	48124	18	9	1			100.399	0.619	0.951	10766	12	9	1
	10.287	0.519	0.975	42025	18	10	1			100.396	0.61	0.949	9986	12	10	1
	10.3	0.497	0.978	35978	18	11	1			100.361	0.592	0.945	9500	12	11	1
	10.258	0.497	0.978	32082	18	12	1			100.384	0.597	0.945	9009	12	12	1
	10.326	0.675	0.898	214225	12	4	1			101.108	1.178	0.872	48454	6	4	1
	10.275	0.624	0.93	156583	12	5	1			100.786	0.86	0.944	36236	6	5	1
	10.263	0.597	0.947	124974	12	6	1			100.648	0.769	0.961	30880	6	6	1
	10.257	0.588	0.958	102408	12	7	1			100.508	0.705	0.961	27692	6	7	1
	10.229	0.581	0.964	84267	12	8	1			100.422	0.668	0.961	24746	6	8	1
	10.23	0.554	0.97	70631	12	9	1			100.365	0.612	0.967	22355	6	9	1
	10.245	0.534	0.976	56312	12	10	1			100.378	0.589	0.969	20363	6	10	1
	10.257	0.523	0.978	47610	12	11	1			100.353	0.613	0.967	19339	6	11	1
	10.245	0.511	0.979	40812	12	12	1			100.339	0.601	0.962	18196	6	12	1
